# Supplementary material for: ﻿First amphibious Crinocheta (Isopoda, Oniscidea) from the Neotropics with a troglobitic status: a relictual distribution
Source: Zookeys. 2024 Feb 19;1192:9–27. doi: 10.3897/zookeys.1192.114230 (PMC10897835; doi:10.3897/zookeys.1192.114230)
Supplement: XML Treatment for Kadiweuoniscus [file zookeys.1192.114230-treatment1.xml]

<!DOCTYPE tp:taxon-treatment
  PUBLIC "-//TaxonX//DTD Taxonomic Treatment Publishing DTD v0 20100105//EN" "tax-treatment-NSO.dtd">
<tp:taxon-treatment xmlns:tp="http://www.plazi.org/taxpub"><tp:treatment-meta><kwd-group><label>Taxon classification</label><kwd>
                <named-content content-type="kingdom">Animalia</named-content>
              </kwd><kwd>
                <named-content content-type="order">Isopoda</named-content>
              </kwd><kwd>
                <named-content content-type="family">Philosciidae</named-content>
              </kwd></kwd-group><mixed-citation publication-type="journal"><person-group><name><surname>López-Orozco</surname><given-names>Carlos Mario</given-names></name><name><surname>Campos-Filho</surname><given-names>Ivanklin Soares</given-names></name><name><surname>Cordeiro</surname><given-names>Livia Medeiros</given-names></name><name><surname>Gallão</surname><given-names>Jonas Eduardo</given-names></name><name><surname>Carpio-Díaz</surname><given-names>Yesenia M.</given-names></name><name><surname>Borja-Arrieta</surname><given-names>Ricardo</given-names></name><name><surname>Bichuette</surname><given-names>Maria Elina</given-names></name></person-group><article-title>﻿First amphibious <tp:taxon-name><tp:taxon-name-part taxon-name-part-type="clade">Crinocheta</tp:taxon-name-part></tp:taxon-name> (<tp:taxon-name><tp:taxon-name-part taxon-name-part-type="order">Isopoda</tp:taxon-name-part></tp:taxon-name>, <tp:taxon-name><tp:taxon-name-part taxon-name-part-type="suborder">Oniscidea</tp:taxon-name-part></tp:taxon-name>) from the Neotropics with a troglobitic status: a relictual distribution</article-title><source>Zookeys</source><day>19</day><month>02</month><year>2024</year><volume>1192</volume><fpage>9</fpage><lpage>27</lpage><pub-id pub-id-type="doi">10.3897/zookeys.1192.114230</pub-id></mixed-citation></tp:treatment-meta><tp:nomenclature><label>﻿Genus</label><tp:taxon-name>
              <object-id xmlns:xlink="http://www.w3.org/1999/xlink" content-type="arpha" xlink:type="simple">9E8A6E5F-9376-5C38-8877-30072BEB1B03</object-id>
              <tp:taxon-name-part taxon-name-part-type="genus" reg="Kadiweuoniscus">Kadiweuoniscus</tp:taxon-name-part>
              <object-id xmlns:xlink="http://www.w3.org/1999/xlink" content-type="zoobank" xlink:type="simple">https://zoobank.org/C1386E76-7F74-45AA-9097-C7A757FD39C3</object-id>
            </tp:taxon-name><tp:taxon-authority>López-Orozco, Campos-Filho &amp; Bichuette</tp:taxon-authority><tp:taxon-status xmlns:xlink="http://www.w3.org/1999/xlink" xlink:type="simple">gen. nov.</tp:taxon-status></tp:nomenclature><tp:treatment-sec sec-type="type species" id="SECID0E5GAE"><title>Type species.</title><p><italic><tp:taxon-name><tp:taxon-name-part taxon-name-part-type="genus" reg="Kadiweuoniscus">Kadiweuoniscus</tp:taxon-name-part><tp:taxon-name-part taxon-name-part-type="species" reg="rebellis">rebellis</tp:taxon-name-part></tp:taxon-name></italic> López-Orozco, Campos-Filho &amp; Bichuette sp. nov., by present designation and monotypy.</p></tp:treatment-sec><tp:treatment-sec sec-type="diagnosis" id="SECID0EPHAE"><title>Diagnosis.</title><p>Troglobitic species with amphibious habit; animals about 5 mm long; dorsal surface weakly granulated; <italic>noduli laterales</italic> absent; cephalon with lateral lobes weakly developed, frontal and suprantennal lines absent; pleonites 3–5 with epimera elongated, forming acute tips; telson triangular; antennula of three articles, distal article separated from medial article by fine suture; antenna with flagellum of three articles, apical organ long; molar penicil of mandibles dichotomized; maxillule outer branch with eight teeth; maxilla bilobate; maxilliped endite without penicil; male pereopods 1–7 gradually elongated; dactylar seta short and simple; uropod endopod inserted slightly proximally; pleopods 3–5 exopods with fringe of thin setae on all margins.</p></tp:treatment-sec><tp:treatment-sec sec-type="etymology" id="SECID0EXHAE"><title>Etymology.</title><p>The new genus is named after the Kadiwéu indigenous people. The Kadiwéu are known as “Indian riders”, due to their horse-riding prowess, keeping in their mythology, art and rituals the way of being of a hierarchical society between masters and captives.</p></tp:treatment-sec><tp:treatment-sec sec-type="remarks" id="SECID0E3HAE"><title>Remarks.</title><p>The family <tp:taxon-name><tp:taxon-name-part taxon-name-part-type="family">Philosciidae</tp:taxon-name-part></tp:taxon-name> comprises more than 600 species in 113 genera widely distributed in Australia, southern Asia, Africa, Europe and the Americas (<xref ref-type="bibr" rid="B34">Leistikow 2001</xref>; <xref ref-type="bibr" rid="B48">Schmalfuss 2003</xref>; <xref ref-type="bibr" rid="B10">Boyko et al. 2023</xref>). To date, the family is considered paraphyletic due to characteristics shared with the <tp:taxon-name><tp:taxon-name-part taxon-name-part-type="family">Halophilosciidae</tp:taxon-name-part></tp:taxon-name> and <tp:taxon-name><tp:taxon-name-part taxon-name-part-type="family">Scleropactidae</tp:taxon-name-part></tp:taxon-name> (<xref ref-type="bibr" rid="B34">Leistikow 2001</xref>; <xref ref-type="bibr" rid="B50">Schmidt 2003</xref>, <xref ref-type="bibr" rid="B51">2008</xref>).</p><p>The family has great morphological plasticity and the representatives are mainly recognized by the ‘runner-type’ habitus (sensu <xref ref-type="bibr" rid="B46">Schmalfuss 1984</xref>), body with a dorsal surface smooth or slightly tuberculated, pereonites 1–7 with one or two lines of <italic>noduli laterales</italic> per side (sometimes present on cephalon and pleonites), antennula and antennal flagellum of three articles, mandibles with molar penicil simple or dichotomized, maxillula outer endite with outer set of teeth simple or cleft or pectinated, maxilla bilobated, maxilliped endite bearing ventral penicil or triangular seta (sometimes absent), uropod branches unequal or similar in length and inserted at same or on distinct levels, and pleopod exopods with out respiratory areas or with covered monospiracular lungs (<xref ref-type="bibr" rid="B58">Taiti and Ferrara 1980</xref>, <xref ref-type="bibr" rid="B59">1982</xref>; <xref ref-type="bibr" rid="B28">Ferrara et al. 1994</xref>; <xref ref-type="bibr" rid="B2">Araujo and Leistikow 1999</xref>; <xref ref-type="bibr" rid="B35">Leistikow and Araujo 2001</xref>; <xref ref-type="bibr" rid="B34">Leistikow 2001</xref>).</p><p><italic><tp:taxon-name><tp:taxon-name-part taxon-name-part-type="genus" reg="Kadiweuoniscus">Kadiweuoniscus</tp:taxon-name-part></tp:taxon-name></italic> gen. nov. is included in <tp:taxon-name><tp:taxon-name-part taxon-name-part-type="family">Philosciidae</tp:taxon-name-part></tp:taxon-name> by having most of these mentioned characters. The new genus is easily distinguishable from the other genera of <tp:taxon-name><tp:taxon-name-part taxon-name-part-type="family">Philosciidae</tp:taxon-name-part></tp:taxon-name> due to its amphibian habit, and the pleonites 3–5 epimera elongated. As mentioned, the amphibious behavior is also present in species of <italic><tp:taxon-name><tp:taxon-name-part taxon-name-part-type="genus" reg="Haloniscus">Haloniscus</tp:taxon-name-part></tp:taxon-name></italic>; however, the new genus differs in the cephalon lacking frontal and suprantennal lines (vs. present in <italic><tp:taxon-name><tp:taxon-name-part taxon-name-part-type="genus" reg="Haloniscus">Haloniscus</tp:taxon-name-part></tp:taxon-name></italic>, except <italic><tp:taxon-name><tp:taxon-name-part taxon-name-part-type="genus" reg="Haloniscus">H.</tp:taxon-name-part><tp:taxon-name-part taxon-name-part-type="species" reg="anophthalmus">anophthalmus</tp:taxon-name-part></tp:taxon-name></italic> Taiti, Ferrara &amp; Iliffe, 1995), pleonites 3–5 epimera elongated (vs. pleonites 3–5 epimera reduced in <italic><tp:taxon-name><tp:taxon-name-part taxon-name-part-type="genus" reg="Haloniscus">Haloniscus</tp:taxon-name-part></tp:taxon-name></italic>), antennula distal and medial articles separated by fine suture (vs. antennula with three distinct articles in <italic><tp:taxon-name><tp:taxon-name-part taxon-name-part-type="genus" reg="Haloniscus">Haloniscus</tp:taxon-name-part></tp:taxon-name></italic>), antennal flagellum with long apical organ (vs. short in <italic><tp:taxon-name><tp:taxon-name-part taxon-name-part-type="genus" reg="Haloniscus">Haloniscus</tp:taxon-name-part></tp:taxon-name></italic>), maxillula outer branch with 4 + 4 teeth, long and curved (vs. maxilla with 4 or 5 + 6 in <italic><tp:taxon-name><tp:taxon-name-part taxon-name-part-type="genus" reg="Haloniscus">Haloniscus</tp:taxon-name-part></tp:taxon-name></italic>), and maxilliped endite without penicil (vs. present in <italic><tp:taxon-name><tp:taxon-name-part taxon-name-part-type="genus" reg="Haloniscus">Haloniscus</tp:taxon-name-part></tp:taxon-name></italic>).</p></tp:treatment-sec><ref-list><ref id="B34"><mixed-citation xmlns:xlink="http://www.w3.org/1999/xlink" xlink:type="simple"><person-group><name name-style="western"><surname>Leistikow</surname><given-names>A</given-names></name></person-group> (<year>2001</year>) <article-title>Phylogeny and biogeography of South American <tp:taxon-name><tp:taxon-name-part taxon-name-part-type="clade">Crinocheta</tp:taxon-name-part></tp:taxon-name>, traditionally placed in the family “<tp:taxon-name><tp:taxon-name-part taxon-name-part-type="family">Philosciidae</tp:taxon-name-part></tp:taxon-name>” (<tp:taxon-name><tp:taxon-name-part taxon-name-part-type="subphylum">Crustacea</tp:taxon-name-part></tp:taxon-name>: <tp:taxon-name><tp:taxon-name-part taxon-name-part-type="order">Isopoda</tp:taxon-name-part></tp:taxon-name>: <tp:taxon-name><tp:taxon-name-part taxon-name-part-type="suborder">Oniscidea</tp:taxon-name-part></tp:taxon-name>).</article-title><source>Organisms, Diversity &amp; Evolution, Electronic Supplement</source><volume>4</volume>: <fpage>1</fpage>–<lpage>85</lpage>. <ext-link xlink:href="10.1078/1439-6092-00020" ext-link-type="doi" xlink:type="simple">https://doi.org/10.1078/1439-6092-00020</ext-link> [Accessed 6 Feb. 2020]</mixed-citation></ref><ref id="B48"><mixed-citation xmlns:xlink="http://www.w3.org/1999/xlink" xlink:type="simple"><person-group><name name-style="western"><surname>Schmalfuss</surname><given-names>H</given-names></name></person-group> (<year>2003</year>) <article-title>World catalog of terrestrial isopods (<tp:taxon-name><tp:taxon-name-part taxon-name-part-type="order">Isopoda</tp:taxon-name-part></tp:taxon-name>: <tp:taxon-name><tp:taxon-name-part taxon-name-part-type="suborder">Oniscidea</tp:taxon-name-part></tp:taxon-name>).</article-title><source>Stuttgarter Beiträge zur Naturkunde, Serie A</source><volume>654</volume>: <fpage>1</fpage>–<lpage>341</lpage>.</mixed-citation></ref><ref id="B10"><mixed-citation xmlns:xlink="http://www.w3.org/1999/xlink" xlink:type="simple"><person-group><name name-style="western"><surname>Boyko</surname><given-names>CB</given-names></name><name name-style="western"><surname>Bruce</surname><given-names>NL</given-names></name><name name-style="western"><surname>Hadfield</surname><given-names>KA</given-names></name><name name-style="western"><surname>Merrin</surname><given-names>KL</given-names></name><name name-style="western"><surname>Ota</surname><given-names>Y</given-names></name><name name-style="western"><surname>Poore</surname><given-names>GCB</given-names></name><name name-style="western"><surname>Taiti</surname><given-names>S</given-names></name></person-group> (<year>2023</year>) [Onwards]<tp:taxon-name><tp:taxon-name-part taxon-name-part-type="family">Philosciidae</tp:taxon-name-part></tp:taxon-name> Kinahan, 1857. Accessed by World Marine, Freshwater and Terrestrial Isopod Crustaceans database. <ext-link xlink:href="https://www.marinespecies.org/aphia.php?p=taxdetails&amp;id=246825" ext-link-type="uri" xlink:type="simple">https://www.marinespecies.org/aphia.php?p=taxdetails&amp;id=246825</ext-link> [Accessed on 10<sup>th</sup> April, 2023]</mixed-citation></ref><ref id="B50"><mixed-citation xmlns:xlink="http://www.w3.org/1999/xlink" xlink:type="simple"><person-group><name name-style="western"><surname>Schmidt</surname><given-names>C</given-names></name></person-group> (<year>2003</year>) <article-title>Contribution to the phylogenetic system of the <tp:taxon-name><tp:taxon-name-part taxon-name-part-type="clade">Crinocheta</tp:taxon-name-part></tp:taxon-name> (<tp:taxon-name><tp:taxon-name-part taxon-name-part-type="subphylum">Crustacea</tp:taxon-name-part></tp:taxon-name>, <tp:taxon-name><tp:taxon-name-part taxon-name-part-type="order">Isopoda</tp:taxon-name-part></tp:taxon-name>). Part 2 (<tp:taxon-name><tp:taxon-name-part taxon-name-part-type="superfamily">Oniscoidea</tp:taxon-name-part></tp:taxon-name> to <tp:taxon-name><tp:taxon-name-part taxon-name-part-type="family">Armadillidiidae</tp:taxon-name-part></tp:taxon-name>).</article-title><source>Mitteilungen aus dem Zoologischen Museum in Berlin, Zoologische Reihe</source><volume>79</volume>: <fpage>3</fpage>–<lpage>179</lpage>. <ext-link xlink:href="10.1002/mmnz.20030790102" ext-link-type="doi" xlink:type="simple">https://doi.org/10.1002/mmnz.20030790102</ext-link></mixed-citation></ref><ref id="B51"><mixed-citation xmlns:xlink="http://www.w3.org/1999/xlink" xlink:type="simple"><person-group><name name-style="western"><surname>Schmidt</surname><given-names>C</given-names></name></person-group> (<year>2008</year>) <article-title>Phylogeny of the terrestrial <tp:taxon-name><tp:taxon-name-part taxon-name-part-type="order">Isopoda</tp:taxon-name-part></tp:taxon-name> (<tp:taxon-name><tp:taxon-name-part taxon-name-part-type="suborder">Oniscidea</tp:taxon-name-part></tp:taxon-name>): A review.</article-title><source>Arthropod Systematics &amp; Phylogeny</source><volume>66</volume>(<issue>2</issue>): <fpage>191</fpage>–<lpage>226</lpage>. <ext-link xlink:href="10.3897/asp.66.e31684" ext-link-type="doi" xlink:type="simple">https://doi.org/10.3897/asp.66.e31684</ext-link></mixed-citation></ref><ref id="B46"><mixed-citation xmlns:xlink="http://www.w3.org/1999/xlink" xlink:type="simple"><person-group><name name-style="western"><surname>Schmalfuss</surname><given-names>H</given-names></name></person-group> (<year>1984</year>) <article-title>Eco-morphological strategies in terrestrial isopods.</article-title><source>The Symposium Held at the Zoological Society of London</source><volume>53</volume>: <fpage>49</fpage>–<lpage>63</lpage>.</mixed-citation></ref><ref id="B58"><mixed-citation xmlns:xlink="http://www.w3.org/1999/xlink" xlink:type="simple"><person-group><name name-style="western"><surname>Taiti</surname><given-names>S</given-names></name><name name-style="western"><surname>Ferrara</surname><given-names>F</given-names></name></person-group> (<year>1980</year>) <article-title>The family <tp:taxon-name><tp:taxon-name-part taxon-name-part-type="family">Philosciidae</tp:taxon-name-part></tp:taxon-name> (<tp:taxon-name><tp:taxon-name-part taxon-name-part-type="subphylum">Crustacea</tp:taxon-name-part></tp:taxon-name><tp:taxon-name><tp:taxon-name-part taxon-name-part-type="superfamily">Oniscoidea</tp:taxon-name-part></tp:taxon-name>) in Africa, south of the Sahara.</article-title><source>Monitore Zoologico Italiano Supplemento</source><volume>13</volume>(<issue>1</issue>): <fpage>53</fpage>–<lpage>98</lpage>. <ext-link xlink:href="10.1080/00269786.1980.11758549" ext-link-type="doi" xlink:type="simple">https://doi.org/10.1080/00269786.1980.11758549</ext-link></mixed-citation></ref><ref id="B59"><mixed-citation xmlns:xlink="http://www.w3.org/1999/xlink" xlink:type="simple"><person-group><name name-style="western"><surname>Taiti</surname><given-names>S</given-names></name><name name-style="western"><surname>Ferrara</surname><given-names>F</given-names></name></person-group> (<year>1982</year>) <article-title>Revision of the family <tp:taxon-name><tp:taxon-name-part taxon-name-part-type="family">Philosciidae</tp:taxon-name-part></tp:taxon-name> (<tp:taxon-name><tp:taxon-name-part taxon-name-part-type="subphylum">Crustacea</tp:taxon-name-part></tp:taxon-name>, <tp:taxon-name><tp:taxon-name-part taxon-name-part-type="order">Isopoda</tp:taxon-name-part></tp:taxon-name>, <tp:taxon-name><tp:taxon-name-part taxon-name-part-type="superfamily">Oniscoidea</tp:taxon-name-part></tp:taxon-name>) from South Africa.</article-title><source>Annals of the South African Museum</source><volume>90</volume>(<issue>1</issue>): <fpage>1</fpage>–<lpage>48</lpage>.</mixed-citation></ref><ref id="B28"><mixed-citation xmlns:xlink="http://www.w3.org/1999/xlink" xlink:type="simple"><person-group><name name-style="western"><surname>Ferrara</surname><given-names>F</given-names></name><name name-style="western"><surname>Paoli</surname><given-names>P</given-names></name><name name-style="western"><surname>Taiti</surname><given-names>S</given-names></name></person-group> (<year>1994</year>) <article-title>Philosciids with pleopodal lungs? The case of the genus <italic><tp:taxon-name><tp:taxon-name-part taxon-name-part-type="genus">Aphiloscia</tp:taxon-name-part></tp:taxon-name></italic> Budde-Lund, 1908 (<tp:taxon-name><tp:taxon-name-part taxon-name-part-type="subphylum">Crustacea</tp:taxon-name-part></tp:taxon-name>: <tp:taxon-name><tp:taxon-name-part taxon-name-part-type="order">Isopoda</tp:taxon-name-part></tp:taxon-name>: <tp:taxon-name><tp:taxon-name-part taxon-name-part-type="suborder">Oniscidea</tp:taxon-name-part></tp:taxon-name>), with a description of six new species.</article-title><source>Journal of Natural History</source><volume>28</volume>(<issue>6</issue>): <fpage>1231</fpage>–<lpage>1264</lpage>. <ext-link xlink:href="10.1080/00222939400770631" ext-link-type="doi" xlink:type="simple">https://doi.org/10.1080/00222939400770631</ext-link></mixed-citation></ref><ref id="B2"><mixed-citation xmlns:xlink="http://www.w3.org/1999/xlink" xlink:type="simple"><person-group><name name-style="western"><surname>Araujo</surname><given-names>PB</given-names></name><name name-style="western"><surname>Leistikow</surname><given-names>A</given-names></name></person-group> (<year>1999</year>) <article-title>Philosciids with pleopodal lungs from Brazil, with description of a new species (<tp:taxon-name><tp:taxon-name-part taxon-name-part-type="subphylum">Crustacea</tp:taxon-name-part></tp:taxon-name>, <tp:taxon-name><tp:taxon-name-part taxon-name-part-type="order">Isopoda</tp:taxon-name-part></tp:taxon-name>).</article-title><source>Contributions to Zoology (Amsterdam, Netherlands)</source><volume>68</volume>(<issue>2</issue>): <fpage>109</fpage>–<lpage>141</lpage>. <ext-link xlink:href="10.1163/18759866-06802004" ext-link-type="doi" xlink:type="simple">https://doi.org/10.1163/18759866-06802004</ext-link></mixed-citation></ref><ref id="B35"><mixed-citation xmlns:xlink="http://www.w3.org/1999/xlink" xlink:type="simple"><person-group><name name-style="western"><surname>Leistikow</surname><given-names>A</given-names></name><name name-style="western"><surname>Araujo</surname><given-names>PB</given-names></name></person-group> (<year>2001</year>) <article-title>Morphology of respiratory organs in South American <tp:taxon-name><tp:taxon-name-part taxon-name-part-type="suborder">Oniscidea</tp:taxon-name-part></tp:taxon-name> (“<tp:taxon-name><tp:taxon-name-part taxon-name-part-type="family">Philosciidae</tp:taxon-name-part></tp:taxon-name>”).</article-title><source>Crustacean Issues</source><volume>13</volume>: <fpage>329</fpage>–<lpage>336</lpage>.</mixed-citation></ref></ref-list></tp:taxon-treatment>
