# Supplementary material for: ﻿First amphibious Crinocheta (Isopoda, Oniscidea) from the Neotropics with a troglobitic status: a relictual distribution
Source: Zookeys. 2024 Feb 19;1192:9–27. doi: 10.3897/zookeys.1192.114230 (PMC10897835; doi:10.3897/zookeys.1192.114230)
Supplement: XML Treatment for Kadiweuoniscus rebellis [file zookeys.1192.114230-treatment2.xml]

<!DOCTYPE tp:taxon-treatment
  PUBLIC "-//TaxonX//DTD Taxonomic Treatment Publishing DTD v0 20100105//EN" "tax-treatment-NSO.dtd">
<tp:taxon-treatment xmlns:tp="http://www.plazi.org/taxpub"><tp:treatment-meta><kwd-group><label>Taxon classification</label><kwd>
                <named-content content-type="kingdom">Animalia</named-content>
              </kwd><kwd>
                <named-content content-type="order">Isopoda</named-content>
              </kwd><kwd>
                <named-content content-type="family">Philosciidae</named-content>
              </kwd></kwd-group><mixed-citation publication-type="journal"><person-group><name><surname>López-Orozco</surname><given-names>Carlos Mario</given-names></name><name><surname>Campos-Filho</surname><given-names>Ivanklin Soares</given-names></name><name><surname>Cordeiro</surname><given-names>Livia Medeiros</given-names></name><name><surname>Gallão</surname><given-names>Jonas Eduardo</given-names></name><name><surname>Carpio-Díaz</surname><given-names>Yesenia M.</given-names></name><name><surname>Borja-Arrieta</surname><given-names>Ricardo</given-names></name><name><surname>Bichuette</surname><given-names>Maria Elina</given-names></name></person-group><article-title>﻿First amphibious <tp:taxon-name><tp:taxon-name-part taxon-name-part-type="clade">Crinocheta</tp:taxon-name-part></tp:taxon-name> (<tp:taxon-name><tp:taxon-name-part taxon-name-part-type="order">Isopoda</tp:taxon-name-part></tp:taxon-name>, <tp:taxon-name><tp:taxon-name-part taxon-name-part-type="suborder">Oniscidea</tp:taxon-name-part></tp:taxon-name>) from the Neotropics with a troglobitic status: a relictual distribution</article-title><source>Zookeys</source><day>19</day><month>02</month><year>2024</year><volume>1192</volume><fpage>9</fpage><lpage>27</lpage><pub-id pub-id-type="doi">10.3897/zookeys.1192.114230</pub-id></mixed-citation></tp:treatment-meta><tp:nomenclature><label>﻿</label><tp:taxon-name>
              <object-id xmlns:xlink="http://www.w3.org/1999/xlink" content-type="arpha" xlink:type="simple">22A2978B-19C5-5179-8C21-3D214D34847F</object-id>
              <tp:taxon-name-part taxon-name-part-type="genus" reg="Kadiweuoniscus">Kadiweuoniscus</tp:taxon-name-part>
              <tp:taxon-name-part taxon-name-part-type="species" reg="rebellis">rebellis</tp:taxon-name-part>
              <object-id xmlns:xlink="http://www.w3.org/1999/xlink" content-type="zoobank" xlink:type="simple">https://zoobank.org/F5A2614F-20F7-44CC-865F-C2A16F2329D1</object-id>
            </tp:taxon-name><tp:taxon-authority>López-Orozco, Campos-Filho &amp; Bichuette</tp:taxon-authority><tp:taxon-status xmlns:xlink="http://www.w3.org/1999/xlink" xlink:type="simple">sp. nov.</tp:taxon-status><xref ref-type="fig" rid="F1">Figs 1</xref><xref ref-type="fig" rid="F2">, 2</xref><xref ref-type="fig" rid="F3">, 3</xref><xref ref-type="fig" rid="F4">, 4</xref><xref ref-type="fig" rid="F5">, 5</xref><xref ref-type="fig" rid="F6">, 6</xref><xref ref-type="fig" rid="F7">, 7</xref><xref ref-type="supplementary-material" rid="S1">, Suppl. material 1</xref></tp:nomenclature><tp:treatment-sec sec-type="type material" id="SECID0ECPAE"><title>Type material.</title><p>Brazil ● 1♂, <bold><italic>holotype</italic></bold>, Flor da Bodoquena Cave, Bodoquena, state of Mato Grosso do Sul, <named-content xmlns:xlink="http://www.w3.org/1999/xlink" content-type="dwc:verbatimCoordinates" xlink:type="simple"><named-content content-type="geo-json" specific-use="{&#34;type&#34;:&#34;Point&#34;,&#34;coordinates&#34;:[-56.802222,-20.755278]}" id="NCID0EOPAE" xlink:type="simple">20°45'19"S, 56°48'8"W</named-content></named-content>, 14.VIII.2011, leg. LM Cordeiro, <abbrev xmlns:xlink="http://www.w3.org/1999/xlink" xlink:title="Labo­ratório de Estudos Subterrâneos" id="ABBRID0ETPAE" xlink:type="simple">LES</abbrev> 0029048 ● 1♂, 1♀ (part in micropreparations), <bold><italic>paratypes</italic></bold>, Dente de Cão Cave, <named-content xmlns:xlink="http://www.w3.org/1999/xlink" content-type="dwc:verbatimCoordinates" xlink:type="simple"><named-content content-type="geo-json" specific-use="{&#34;type&#34;:&#34;Point&#34;,&#34;coordinates&#34;:[-56.784500,-20.746667]}" id="NCID0E4PAE" xlink:type="simple">20°44'48"S, 56°47'4.2"W</named-content></named-content>, 13.VI.2022, leg. LM Cordeiro, A Chagas-Jr, ME Bichuette, <abbrev xmlns:xlink="http://www.w3.org/1999/xlink" xlink:title="Labo­ratório de Estudos Subterrâneos" id="ABBRID0ECQAE" xlink:type="simple">LES</abbrev> 0029049 ● 2♀♀, <bold><italic>paratypes</italic></bold>, same data as previous, <abbrev xmlns:xlink="http://www.w3.org/1999/xlink" xlink:title="Labo­ratório de Estudos Subterrâneos" id="ABBRID0EJQAE" xlink:type="simple">LES</abbrev> 0029050 ● 1♀, <bold><italic>paratypes</italic></bold>, same data as holotype, <abbrev xmlns:xlink="http://www.w3.org/1999/xlink" xlink:title="Labo­ratório de Estudos Subterrâneos" id="ABBRID0EQQAE" xlink:type="simple">LES</abbrev> 0029051 ● 1♀, <bold><italic>paratypes</italic></bold>, Urubu Rei Cave, <named-content xmlns:xlink="http://www.w3.org/1999/xlink" content-type="dwc:verbatimCoordinates" xlink:type="simple"><named-content content-type="geo-json" specific-use="{&#34;type&#34;:&#34;Point&#34;,&#34;coordinates&#34;:[-56.853056,-20.494444]}" id="NCID0E1QAE" xlink:type="simple">20°29'40"S, 56°51'11"W</named-content></named-content>, 16.VI.2022, leg. LM Cordeiro, A Chagas-Jr, ME Bichuette, <abbrev xmlns:xlink="http://www.w3.org/1999/xlink" xlink:title="Labo­ratório de Estudos Subterrâneos" id="ABBRID0E6QAE" xlink:type="simple">LES</abbrev> 0029052 ● 1♀, <bold><italic>paratypes</italic></bold>, same data as previous, <abbrev xmlns:xlink="http://www.w3.org/1999/xlink" xlink:title="Labo­ratório de Estudos Subterrâneos" id="ABBRID0EGRAE" xlink:type="simple">LES</abbrev> 0029053 ● 1♂, same data as previous, <abbrev xmlns:xlink="http://www.w3.org/1999/xlink" xlink:title="Labo­ratório de Estudos Subterrâneos" id="ABBRID0EKRAE" xlink:type="simple">LES</abbrev> 0029054.</p></tp:treatment-sec><tp:treatment-sec sec-type="description" id="SECID0EORAE"><title>Description.</title><p>Maximum body length: male 4.5 mm, female 5 mm. Body outline as in Fig. <xref ref-type="fig" rid="F3">3A, B</xref>. Colourless (Fig. <xref ref-type="fig" rid="F3">3B</xref>). Dorsal surface granulated bearing pointed scale-setae (Fig. <xref ref-type="fig" rid="F3">3A, C, D</xref>). Cephalon (Fig. <xref ref-type="fig" rid="F3">3E–G</xref>) with small semicircular antennary lobes; eyes absent. Pereonites 1–2 with epimera semicircular, 3–7 with posterior corners gradually more acute (Fig. <xref ref-type="fig" rid="F3">3A, B, D, F, G</xref>). Pleon (Fig. <xref ref-type="fig" rid="F3">3H</xref>) narrower than pereon, pleonite 3–5 epimera elongated and acute. Telson (Fig. <xref ref-type="fig" rid="F3">3H</xref>) broader than long, lateral sides almost straight, rounded apex. Antennula (Fig. <xref ref-type="fig" rid="F3">3I</xref>) distal article longest with four apical aesthetascs. Antenna (Fig. <xref ref-type="fig" rid="F4">4A</xref>) long, not surpassing pereonite 3 when extended backwards; flagellum of articles subequal in length; apical organ shorter than basal article of flagellum, bearing small free sensilla. Mandibles with molar penicil of six to seven branches; right mandible (Fig. <xref ref-type="fig" rid="F4">4B</xref>) with 1+1 free penicils; left mandible (Fig. <xref ref-type="fig" rid="F4">4C</xref>) with 2+1 free penicils. Maxillula (Fig. <xref ref-type="fig" rid="F4">4D</xref>) inner endite bearing two setose penicils, distal margin rounded; outer endite with 4 + 4 teeth simple, elongated and curved. Maxilla (Fig. <xref ref-type="fig" rid="F4">4E</xref>) with setose lobes; outer lobe slightly smaller than inner lobe, quadrangular and covered with thin and long setae; inner lobe rounded and covered with thin and thick setae. Maxilliped (Fig. <xref ref-type="fig" rid="F4">4F</xref>) basis rectangular; first article of palp bearing two setae; endite rectangular, medial seta overpassing distal margin, ventrally with setose sulcus. Uropod (Fig. <xref ref-type="fig" rid="F4">4G</xref>) protopod and exopod grooved on outer margin. Pereopods 1–7 bearing sparse setae on sternal margin. Pereopod 1 (Fig. <xref ref-type="fig" rid="F5">5A</xref>) carpus with antennal grooming brush reduced, composed by short scale-setae; dactylus with ungual and dactylar setae simple (Fig. <xref ref-type="fig" rid="F5">5B</xref>). Pleopod exopods without respiratory areas.</p><fig id="F3" position="float" orientation="portrait"><object-id xmlns:xlink="http://www.w3.org/1999/xlink" content-type="doi" xlink:type="simple">10.3897/zookeys.1192.114230.figure3</object-id><object-id xmlns:xlink="http://www.w3.org/1999/xlink" content-type="arpha" xlink:type="simple">E309057B-9067-56E6-BC09-5D065F9DAF4F</object-id><label>Figure 3.</label><caption><p><italic><tp:taxon-name><tp:taxon-name-part taxon-name-part-type="genus" reg="Kadiweuoniscus">Kadiweuoniscus</tp:taxon-name-part><tp:taxon-name-part taxon-name-part-type="species" reg="rebellis">rebellis</tp:taxon-name-part></tp:taxon-name></italic> López-Orozco, Campos-Filho &amp; Bichuette gen. et sp. nov. (♀ paratype, <abbrev xmlns:xlink="http://www.w3.org/1999/xlink" xlink:title="Labo­ratório de Estudos Subterrâneos" id="ABBRID0ELUAE" xlink:type="simple">LES</abbrev> 0029050) <bold>A, B</bold> habitus, dorsal view <bold>C</bold> dorsal scale-seta <bold>D</bold> epimera 6–7 <bold>E</bold> cephalon, frontal view <bold>F</bold> cephalon and pereonite 1, posterior view <bold>G</bold> cephalon and pereonite 1, lateral view <bold>H</bold> pleon, telson and uropods <bold>I</bold> antennula. Scale bars: 1 mm.</p></caption><graphic xmlns:xlink="http://www.w3.org/1999/xlink" xlink:href="zookeys-1192-009_article-114230__-g003.jpg" position="float" orientation="portrait" xlink:type="simple" id="oo_986312.jpg"><uri content-type="original_file" xlink:type="simple">https://binary.pensoft.net/fig/986312</uri></graphic></fig><fig id="F4" position="float" orientation="portrait"><object-id xmlns:xlink="http://www.w3.org/1999/xlink" content-type="doi" xlink:type="simple">10.3897/zookeys.1192.114230.figure4</object-id><object-id xmlns:xlink="http://www.w3.org/1999/xlink" content-type="arpha" xlink:type="simple">2E2B3D4C-CBE4-519A-BA23-D62A2FB6BF9B</object-id><label>Figure 4.</label><caption><p><italic><tp:taxon-name><tp:taxon-name-part taxon-name-part-type="genus" reg="Kadiweuoniscus">Kadiweuoniscus</tp:taxon-name-part><tp:taxon-name-part taxon-name-part-type="species" reg="rebellis">rebellis</tp:taxon-name-part></tp:taxon-name></italic> López-Orozco, Campos-Filho &amp; Bichuette gen. et sp. nov. (♀ paratype, <abbrev xmlns:xlink="http://www.w3.org/1999/xlink" xlink:title="Labo­ratório de Estudos Subterrâneos" id="ABBRID0EXVAE" xlink:type="simple">LES</abbrev> 0029049) <bold>A</bold> antenna, with flagellum detail <bold>B</bold> left mandible <bold>C</bold> right mandible <bold>D</bold> maxillula <bold>E</bold> maxilla <bold>F</bold> maxilliped, arrow illustrating the endite in caudal view <bold>G</bold> uropod.</p></caption><graphic xmlns:xlink="http://www.w3.org/1999/xlink" xlink:href="zookeys-1192-009_article-114230__-g004.jpg" position="float" orientation="portrait" xlink:type="simple" id="oo_986313.jpg"><uri content-type="original_file" xlink:type="simple">https://binary.pensoft.net/fig/986313</uri></graphic></fig><fig id="F5" position="float" orientation="portrait"><object-id xmlns:xlink="http://www.w3.org/1999/xlink" content-type="doi" xlink:type="simple">10.3897/zookeys.1192.114230.figure5</object-id><object-id xmlns:xlink="http://www.w3.org/1999/xlink" content-type="arpha" xlink:type="simple">FEBC6C7E-4735-5694-879A-994DBDD290EF</object-id><label>Figure 5.</label><caption><p><italic><tp:taxon-name><tp:taxon-name-part taxon-name-part-type="genus" reg="Kadiweuoniscus">Kadiweuoniscus</tp:taxon-name-part><tp:taxon-name-part taxon-name-part-type="species" reg="rebellis">rebellis</tp:taxon-name-part></tp:taxon-name></italic> López-Orozco, Campos-Filho &amp; Bichuette gen. et sp. nov. (♂ holotype, <abbrev xmlns:xlink="http://www.w3.org/1999/xlink" xlink:title="Labo­ratório de Estudos Subterrâneos" id="ABBRID0EBXAE" xlink:type="simple">LES</abbrev> 0029048) <bold>A</bold> pereopod 1 <bold>B</bold> dactylus in rostral view; (♂ paratype, <abbrev xmlns:xlink="http://www.w3.org/1999/xlink" xlink:title="Labo­ratório de Estudos Subterrâneos" id="ABBRID0EJXAE" xlink:type="simple">LES</abbrev> 0029049) <bold>C</bold> pereopod 2 <bold>D</bold> pereopod 3 <bold>E</bold> pereopod 4 <bold>F</bold> pereopod 5 <bold>G</bold> pereopod 6 <bold>H</bold> pereopod 7.</p></caption><graphic xmlns:xlink="http://www.w3.org/1999/xlink" xlink:href="zookeys-1192-009_article-114230__-g005.jpg" position="float" orientation="portrait" xlink:type="simple" id="oo_986314.jpg"><uri content-type="original_file" xlink:type="simple">https://binary.pensoft.net/fig/986314</uri></graphic></fig><p><bold>Male.</bold> Pereopod 1–7 (Fig. <xref ref-type="fig" rid="F5">5A–H</xref>) gradually more elongated, without particular modifications. Genital papilla (Fig. <xref ref-type="fig" rid="F6">6A</xref>) with lanceolate ventral shield; papilla longer than ventral shield bearing two subapical orifices. Pleopod 1 (Fig. <xref ref-type="fig" rid="F6">6A</xref>) exopod ovoidal, inner margin with one small seta; endopod stout, three times longer than exopod, slightly bent outwards, apex bearing setae on inner margin. Pleopod 2 (Fig. <xref ref-type="fig" rid="F6">6E</xref>) exopod triangular, outer margin concave bearing four setae; endopod flagelliform, slightly longer than exopod. Pleopod 3 and 4 (Fig. <xref ref-type="fig" rid="F6">6C, D</xref>) exopods rhomboid, outer margin with four setae, inner margin slightly convex. Pleopod 5 (Fig. <xref ref-type="fig" rid="F6">6E</xref>) exopod rhomboid, longer than wide, distal and outer margins rounded bearing four small setae.</p><fig id="F6" position="float" orientation="portrait"><object-id xmlns:xlink="http://www.w3.org/1999/xlink" content-type="doi" xlink:type="simple">10.3897/zookeys.1192.114230.figure6</object-id><object-id xmlns:xlink="http://www.w3.org/1999/xlink" content-type="arpha" xlink:type="simple">D4C2EAA3-1E57-5729-9DFA-54D467B5731E</object-id><label>Figure 6.</label><caption><p><italic><tp:taxon-name><tp:taxon-name-part taxon-name-part-type="genus" reg="Kadiweuoniscus">Kadiweuoniscus</tp:taxon-name-part><tp:taxon-name-part taxon-name-part-type="species" reg="rebellis">rebellis</tp:taxon-name-part></tp:taxon-name></italic> López-Orozco, Campos-Filho &amp; Bichuette gen. et sp. nov. (♂ paratype, <abbrev xmlns:xlink="http://www.w3.org/1999/xlink" xlink:title="Labo­ratório de Estudos Subterrâneos" id="ABBRID0ENZAE" xlink:type="simple">LES</abbrev> 0029049) <bold>A</bold> genital papilla and pleopod 1 <bold>B</bold> pleopod 2 <bold>C</bold> pleopod 3 exopod <bold>D</bold> pleopod 4 exopod <bold>E</bold> pleopod 5 exopod.</p></caption><graphic xmlns:xlink="http://www.w3.org/1999/xlink" xlink:href="zookeys-1192-009_article-114230__-g006.jpg" position="float" orientation="portrait" xlink:type="simple" id="oo_986315.jpg"><uri content-type="original_file" xlink:type="simple">https://binary.pensoft.net/fig/986315</uri></graphic></fig></tp:treatment-sec><tp:treatment-sec sec-type="etymology" id="SECID0EA1AE"><title>Etymology.</title><p>The new species name alludes to the resistance group from the Star Wars fiction series, the Rebel Alliance, that fights against the Empire. The Kadiwéu indigenous people were known as warriors, and they fought for Brazil in the Paraguayan War to reclaim and secure their lands in the Serra da Bodoquena region. Today, they are confined to the outskirts of the Bodoquena plateau and the Pantanal plain. The designation ‘rebellis’ is used as an adjective for the genus name.</p></tp:treatment-sec><tp:treatment-sec sec-type="Ecological remarks" id="SECID0EF1AE"><title>Ecological remarks.</title><p>The physicochemical data of microhabitats of <italic><tp:taxon-name><tp:taxon-name-part taxon-name-part-type="genus" reg="Kadiweuoniscus">Kadiweuoniscus</tp:taxon-name-part><tp:taxon-name-part taxon-name-part-type="species" reg="rebellis">rebellis</tp:taxon-name-part></tp:taxon-name></italic> gen. et sp. nov. are: pH = 7.5, high conductivity (c. 0.450 µS.cm<sup>-1</sup>), moderate temperature (22 °C) and moderate dissolved oxygen (ca. 6.0 mg.l<sup>-1</sup>). pH values (neutral to basic) are typical of karst waters. The abundance is particularly low in each cave, and they have a preference for rocky substrates with a silty and pebble bottom (Fig. <xref ref-type="fig" rid="F7">7A, B</xref>). Amphibious habit (see Suppl. material <xref ref-type="supplementary-material" rid="S1">1</xref>).</p><fig id="F7" position="float" orientation="portrait"><object-id xmlns:xlink="http://www.w3.org/1999/xlink" content-type="doi" xlink:type="simple">10.3897/zookeys.1192.114230.figure7</object-id><object-id xmlns:xlink="http://www.w3.org/1999/xlink" content-type="arpha" xlink:type="simple">D21E2274-A7F3-5BA9-9C3D-1AB55B191C76</object-id><label>Figure 7.</label><caption><p><bold>A</bold> and <bold>B</bold><italic><tp:taxon-name><tp:taxon-name-part taxon-name-part-type="genus" reg="Kadiweuoniscus">Kadiweuoniscus</tp:taxon-name-part><tp:taxon-name-part taxon-name-part-type="species" reg="rebellis">rebellis</tp:taxon-name-part></tp:taxon-name></italic> López-Orozco, Campos-Filho &amp; Bichuette gen. et sp. nov. submerged on rocky substrate with silt and pebbles.</p></caption><graphic xmlns:xlink="http://www.w3.org/1999/xlink" xlink:href="zookeys-1192-009_article-114230__-g007.jpg" position="float" orientation="portrait" xlink:type="simple" id="oo_986316.jpg"><uri content-type="original_file" xlink:type="simple">https://binary.pensoft.net/fig/986316</uri></graphic></fig></tp:treatment-sec><tp:treatment-sec><!--Section generated to contain objects referenced in tp:taxon-treatment.--><fig id="F1" position="float" orientation="portrait"><object-id xmlns:xlink="http://www.w3.org/1999/xlink" content-type="doi" xlink:type="simple">10.3897/zookeys.1192.114230.figure1</object-id><object-id xmlns:xlink="http://www.w3.org/1999/xlink" content-type="arpha" xlink:type="simple">E7A65F2A-926A-59F7-AF76-85D843E0FD02</object-id><label>Figure 1.</label><caption><p>Map of the study area and distribution of <italic><tp:taxon-name><tp:taxon-name-part taxon-name-part-type="genus" reg="Kadiweuoniscus">Kadiweuoniscus</tp:taxon-name-part><tp:taxon-name-part taxon-name-part-type="species" reg="rebellis">rebellis</tp:taxon-name-part></tp:taxon-name></italic> López-Orozco, Campos-Filho &amp; Bichuette gen. et sp. nov. in the Serra da Bodoquena, Mato Grosso do Sul.</p></caption><graphic xmlns:xlink="http://www.w3.org/1999/xlink" xlink:href="zookeys-1192-009_article-114230__-g001.jpg" position="float" orientation="portrait" xlink:type="simple" id="oo_986310.jpg"><uri content-type="original_file" xlink:type="simple">https://binary.pensoft.net/fig/986310</uri></graphic></fig><fig id="F2" position="float" orientation="portrait"><object-id xmlns:xlink="http://www.w3.org/1999/xlink" content-type="doi" xlink:type="simple">10.3897/zookeys.1192.114230.figure2</object-id><object-id xmlns:xlink="http://www.w3.org/1999/xlink" content-type="arpha" xlink:type="simple">6656AEC2-23B6-5D61-9A10-9E036F7A44B8</object-id><label>Figure 2.</label><caption><p>Study area: <bold>A</bold> Flor da Bodoquena Cave <bold>B</bold> Urubu Rei Cave <bold>C</bold> Dente de Cão Cave <bold>D</bold> epigean environment in Flor da Bodoquena Cave <bold>E</bold> limestones in the Serra da Bodoquena karst area <bold>F</bold> livestock and agriculture in the Serra da Bodoquena.</p></caption><graphic xmlns:xlink="http://www.w3.org/1999/xlink" xlink:href="zookeys-1192-009_article-114230__-g002.jpg" position="float" orientation="portrait" xlink:type="simple" id="oo_986311.jpg"><uri content-type="original_file" xlink:type="simple">https://binary.pensoft.net/fig/986311</uri></graphic></fig><supplementary-material xmlns:xlink="http://www.w3.org/1999/xlink" id="S1" position="float" orientation="portrait" xlink:type="simple"><object-id content-type="doi" xlink:type="simple">10.3897/zookeys.1192.114230.suppl1</object-id><object-id content-type="arpha" xlink:type="simple">90295D01-0EBE-5A43-9957-6148DD31A44B</object-id><label>Supplementary material 1</label><caption><p>Supplementary video</p></caption><statement content-type="dataType"><label>Data type</label><p>mp4</p></statement><statement content-type="notes"><label>Explanation note</label><p><italic><tp:taxon-name><tp:taxon-name-part taxon-name-part-type="genus" reg="Kadiweuoniscus">Kadiweuoniscus</tp:taxon-name-part><tp:taxon-name-part taxon-name-part-type="species" reg="rebellis">rebellis</tp:taxon-name-part></tp:taxon-name></italic> López-Orozco, Campos-Filho &amp; Bichuette gen. et sp. nov. locomotor behavior in the Flor da Bodoquena Cave, in rocky substrate with silt and pebbles. Video on YouTube: <ext-link xlink:href="https://youtube.com/shorts/bNqp97PdPcY?feature=share" ext-link-type="uri" xlink:type="simple">https://youtube.com/shorts/bNqp97PdPcY?feature=share</ext-link>.</p></statement><media xlink:href="zookeys-1192-009_article-114230__-s001.mp4" mimetype="video" mime-subtype="mp4" position="float" orientation="portrait" xlink:type="simple" id="oo_986317.mp4"><uri content-type="original_file" xlink:type="simple">https://binary.pensoft.net/file/986317</uri></media><permissions><license xlink:type="simple"><license-p>This dataset is made available under the Open Database License (http://opendatacommons.org/licenses/odbl/1.0/). The Open Database License (ODbL) is a license agreement intended to allow users to freely share, modify, and use this Dataset while maintaining this same freedom for others, provided that the original source and author(s) are credited.</license-p></license></permissions><attrib specific-use="authors">Carlos Mario López-Orozco, Ivanklin Soares Campos-Filho, Livia Medeiros Cordeiro, Jonas Eduardo Gallão, Yesenia M. Carpio-Díaz, Ricardo Borja-Arrieta, Maria Elina Bichuette</attrib></supplementary-material></tp:treatment-sec></tp:taxon-treatment>
